# Supplementary material for: Design, Synthesis, and In Vitro Evaluation of 4-(Arylchalcogenyl)methyl)-1H-1,2,3-triazol-1-yl-menadione: Exploring Their Potential Against Tuberculosis
Source: Pharmaceuticals (Basel). 2025 May 26;18(6):797. doi: 10.3390/ph18060797 (PMC12195982; doi:10.3390/ph18060797)
Supplement: Supplementary file 1 [file pharmaceuticals-18-00797-s001.zip]

Archive with 1 entries (1 files):
- pharmaceuticals-3649661-supplementary.pdf
